# Supplementary material for: Engineering of long-acting human growth hormone-Fc fusion proteins: Effects of valency, fusion position, and linker design on pharmacokinetics and efficacy
Source: PLoS One. 2025 May 15;20(5):e0323791. doi: 10.1371/journal.pone.0323791 (PMC12080763; doi:10.1371/journal.pone.0323791)
Supplement: S1 raw data — (XLSX) [file pone.0323791.s009.xlsx]

## Sheet: Fig 3A Conc.-RFU values
	1. Plate layout
			1	2	3	4	5	6	7	8	9	10	11	12
	Samples	A	PBS
	Di-hGH-(FL3)-Fc	B		256 nM	64 nM	32 nM	8 nM	4 nM	2 nM	0.5 nM	0.25 nM	0.0625 nM	PBS sample
	Fc-(FL3)-di-hGH	C		256 nM	64 nM	32 nM	8 nM	4 nM	2 nM	0.5 nM	0.25 nM	0.0625 nM	PBS sample
	Mono-hGH-(FL3)-Fc	D		128 nM	32 nM	16 nM	4 nM	2 nM	1 nM	0.25 nM	0.125 nM	0.03125 nM	PBS sample
	Di-hGH-(FL3)-Fc	E		256 nM	64 nM	32 nM	8 nM	4 nM	2 nM	0.5 nM	0.25 nM	0.0625 nM	PBS sample
	Fc-(FL3)-di-hGH	F		128 nM	32 nM	16 nM	4 nM	2 nM	1 nM	0.25 nM	0.125 nM	0.03125 nM	PBS sample
	Mono-hGH-(FL3)-Fc	G		128 nM	32 nM	16 nM	4 nM	2 nM	1 nM	0.25 nM	0.125 nM	0.03125 nM	PBS sample
		H
	2. Concentration-dependent RFU Values for samples
			1	2	3	4	5	6	7	8	9	10	11	12
	Samples	A	0.921	0.956	1.225	0.916	1.01	1.028	1.091	0.919	0.968	0.669	1.018	0.864
	Di-hGH-(FL3)-Fc	B	58.255	8477.58	8084.38	7512.35	5618.17	3437.96	2425.68	1615.86	1748.74	1410.36	1558.57	7.831
	Fc-(FL3)-di-hGH	C	50.215	9219.99	8866.03	8762.1	7852.44	8247.83	4098.72	2667.68	1654.58	1856.29	1511.84	6.9
	Mono-hGH-(FL3)-Fc	D	61.578	10119.7	9815.72	9563.6	7589.97	5093.15	3184.94	2307.55	1953.57	2462.53	1614.49	7.066
	Di-hGH-(FL3)-Fc	E	65.819	10497.3	10586.1	10282.8	9201.03	5903.75	3774.6	2702.58	2641.06	3079.86	2606.61	9.429
	Fc-(FL3)-di-hGH	F	60.848	10781.2	10432.3	10293.5	13789.5	10006.3	9110.01	4105.65	3359.86	3590.14	3675.12	13.153
	Mono-hGH-(FL3)-Fc	G	53.634	10663.3	10985.4	11251.9	14763.5	9474.27	6979.69	3750.83	4534.7	3618.44	5124.97	13.386
		H	1.031	0.923	1.24	1.159	1.477	1.241	1.343	1.248	0.949	0.874	1.102	1.233
	Conc. (nM)	Di-hGH-(FL3)-Fc		Fc-(FL3)-di-hGH		Mono-hGH-(FL3)-Fc
	256	8477.58	10497.3	9219.99	10781.2
	128					10119.7	10663.3
	64	8084.38	10586.1	8866.03	10432.3
	32	7512.35	10282.8	8762.1	10293.5	9815.72	10985.4
	16					9563.6	11251.9
	8	5618.17	9201.03	7852.44	13789.6
	4	3437.96	5903.75	8247.83	10006.3	7589.97	14763.5
	2	2425.68	3774.6	4098.72	9110.01	5093.15	9474.27
	1					3184.94	6979.69
	0.5	1615.86	2702.58	2667.68	4105.65
	0.25	1748.74	2641.06	1654.58	3359.86	2307.55	3750.83
	0.125					1953.57	4534.7
	0.0625	1410.36	3079.86	1856.29	3590.14
	0.03125					2462.53	3618.44
	3. EC50 analysis by Graphpad Prism
		Di-hGH-(FL3)-Fc	Fc-(FL3)-di-hGH	Mono-hGH-(FL3)-Fc
	[Agonist] vs. response -- Variable slope (four parameters)
	Best-fit values
	Bottom	2192	2815	3170
	Hillslope	2.144	2.958	2.873
	Top	9317	9990	10636
	EC50	5.19	1.914	1.648
	logEC50	0.7152	0.2818	0.217
	Span	7124	7175	7466
	Goodness of Fit
	Degrees of Freedom	14	14	14
	R squared	0.8849	0.8119	0.7867
	Sum of Squares	22062162	42388102	53847794
	Sy.x	1255	1740	1961

## Sheet: Fig 3B Conc.-RFU values
	1. Plate layout
			1	2	3	4	5	6	7	8	9	10	11	12
	Samples	A	PBS
	Di-hGH-(RL)-Fc	B		128 nM	32 nM	16 nM	4 nM	2 nM	1 nM	0.25 nM	0.125 nM	0.03125 nM	PBS sample
	Di-hGH-(FL3)-Fc	C		128 nM	32 nM	16 nM	4 nM	2 nM	1 nM	0.25 nM	0.125 nM	0.03125 nM	PBS sample
	Mono-hGH-(FL3)-Fc	D		256 nM	64 nM	32 nM	8 nM	4 nM	2 nM	0.5 nM	0.25 nM	0.0625 nM	PBS sample
	Di-hGH-(RL)-Fc	E		128 nM	32 nM	16 nM	4 nM	2 nM	1 nM	0.25 nM	0.125 nM	0.03125	PBS sample
	Di-hGH-(FL3)-Fc	F		128 nM	32 nM	16 nM	4 nM	2 nM	1 nM	0.25 nM	0.125 nM	0.03125	PBS sample
	Mono-hGH-(FL3)-Fc	G		256 nM	64 nM	32 nM	8 nM	4 nM	2 nM	0.5 nM	0.25 nM	0.0625 nM	PBS sample
		H
	2. Concentration-dependent RFU Values for samples
			1	2	3	4	5	6	7	8	9	10	11	12
	Samples	A	1.103	1.068	1.525	1.333	1.489	1.309	1.167	1.106	0.891	1.034	0.868	0.932
	Di-hGH-(RL)-Fc	B	20.435	16667.1	16425.4	17022.8	17151.6	12112.8	9689.25	7519.82	5958.38	6162.24	7028.36	22.368
	Di-hGH-(FL3)-Fc	C	22.128	15082.9	15970.6	17458.4	15805.9	10733.8	9454.92	6946.82	6617.95	5980.39	6978.14	20.278
	Mono-hGH-(FL3)-Fc	D	24.548	16613.8	17085.1	16806.6	16281.3	10969.8	8772.28	6802.81	6155.89	6728.14	6681.92	18.559
	Di-hGH-(RL)-Fc	E	19.956	16763.3	16624	17107.2	16393.6	11501.8	8083.71	7593.57	6769.52	6789.47	6460.13	16.446
	Di-hGH-(FL3)-Fc	F	18.691	16748.1	17348.9	17113.4	11474.9	10368	8538.43	6149.49	6259.86	6948.58	6840.21	19.517
	Mono-hGH-(FL3)-Fc	G	14.807	15916.5	17125.6	18892.6	14770.6	10551.7	9222.25	7649.35	6359.33	6486.84	6566.05	17.052
		H	1.014	0.802	1.279	1.233	1.432	1.201	1.135	1.022	0.879	1.256	0.754	0.955
	Conc.(nM)	Di-hGH-(RL)-Fc		Di-hGH-(FL3)-Fc		Mono-hGH-(FL3)-Fc
	256			15082.9	16748.1
	128	16667.1	16763.4			16613.8	15916.5
	64			15970.6	17348.9
	32	16425.4	16624	17458.4	17113.4	17085.1	17125.6
	16	17022.8	17107.2			16806.6	18892.6
	8			15805.9	11474.9
	4	17151.6	16393.6	10733.8	10368	16281.3	14770.6
	2	12112.8	11501.8	9454.92	8538.43	10969.8	10551.7
	1	9689.25	8083.71			8772.28	9222.25
	0.5			6946.82	6149.49
	0.25	7519.82	7593.57	6617.95	6259.86	6802.81	7649.35
	0.125	5958.38	6769.52			6155.89	6359.33
	0.0625			5980.39	6948.58
	0.03125	6162.24	6789.47			6728.14	6486.84
	3. EC50 analysis by Graphpad Prism
		Di-hGH-(RL)-Fc	Di-hGH-(FL3)-Fc	Mono-hGH-(FL3)-Fc
	[Agonist] vs. response -- Variable slope (four parameters)
	Best-fit values
	Bottom	6893	6460	6782
	Hillslope	2.895	1.682	2.292
	Top	16945	16736	17164
	EC50	1.871	4.684	2.186
	logEC50	0.2722	0.6706	0.3396
	Span	10052	10276	10382
	Goodness of Fit
	Degrees of Freedom	14	14	14
	R squared	0.9802	0.9505	0.9725
	Sum of Squares	7305338	17170088	10354887
	Sy.x	722.4	1107	860

## Sheet: Fig 3C Conc.-RFU values
	1. Plate layout
		1	2	3	4	5	6	7	8	9	10	11	12
	Samples	PBS
	Mono-hGH-(RL)-Fc		128 nM	32 nM	16 nM	4 nM	2 nM	1 nM	0.25 nM	0.125 nM	0.03125	PBS sample
	Fc-(FL3)-mono-hGH		128 nM	32 nM	16 nM	4 nM	2 nM	1 nM	0.25 nM	0.125 nM	0.03125	PBS sample
	Fc-(FL3)-di-hGH		128 nM	32 nM	16 nM	4 nM	2 nM	1 nM	0.25 nM	0.125 nM	0.0625	PBS sample
	Mono-hGH-(RL)-Fc		128 nM	32 nM	16 nM	4 nM	2 nM	1 nM	0.25 nM	0.125 nM	0.03125	PBS sample
	Fc-(FL3)-mono-hGH		128 nM	32 nM	16 nM	4 nM	2 nM	1 nM	0.25 nM	0.125 nM	0.03125	PBS sample
	Fc-(FL3)-di-hGH		128 nM	32 nM	16 nM	4 nM	2 nM	1 nM	0.25 nM	0.125 nM	0.0625	PBS sample
	2. Concentration-dependent RFU Values for samples
		1	2	3	4	5	6	7	8	9	10	11	12
	Samples	1.08023	1.21124	1.13033	1.32214	1.38302	1.29001	1.13564	1.15102	0.911236	1.02512	0.980546	0.930124
	Mono-hGH-(RL)-Fc	21.3351	15371.9	15039.9	15082.4	14294.4	14407.1	13434.2	7330.06	5383.72	3841.55	3700.38	20.3102
	Fc-(FL3)-mono-hGH	21.1285	14974.4	14845.8	14650.9	13400.1	11510	9736.74	5411.28	4897.19	3241.01	3021.1	19.3032
	Fc-(FL3)-di-hGH	24.5481	15022.2	15044.6	14556.7	13152.1	10246.2	7941.83	4235.73	3492.42	3000.96	2987.49	18.1015
	Mono-hGH-(RL)-Fc	19.6561	14819.9	16020.3	14529.6	16054.3	15093.7	10115.6	7206.04	6173.6	3372.09	2907.38	16.3502
	Fc-(FL3)-mono-hGH	17.6911	15266.2	14660.3	14259.2	14424	10904.8	10642.7	4792.93	3951.98	3165.31	2904.03	17.9892
	Fc-(FL3)-di-hGH	13.2077	15484.1	14141.6	14012	13805.6	9280.99	8409.83	4327.62	3744.88	2686.06	2548.09	17.8701
		1.01412	0.802101	1.27901	1.23302	1.43256	1.2321	1.13513	1.21214	1.12381	1.16034	0.754111	1.00142
	Conc.(nM)	Mono-hGH-(RL)-Fc		Fc-(FL3)-mono-hGH		Fc-(FL3)-di-hGH
	128	15371.9	14819.9	14974.4	15266.2	15022.2	15484.1
	32	15039.9	16020.3	14845.8	14259.2	15044.6	14141.6
	16	15082.4	14529.6	14650.9	14259.2	14556.7	14012
	4	14294.4	16054.3	13400.1	14424	13152.1	13805.6
	2	14407.1	15093.7	11510	10904.8	10246.2	9280.99
	1	13434.2	10115.6	9736.74	10642.7	7941.83	8409.83
	0.25	7330.06	7206.04	5411.28	4792.93	4235.73	4327.62
	0.125	5383.72	6173.6	4897.19	3951.98	3492.42	3744.88
	0.03125	3841.55	3372.09	3241.01	3165.31	3000.96	2686.06
	3. EC50 analysis by Graphpad Prism
		Mono-hGH-(RL)-Fc	Fc-(FL3)-mono-hGH	Fc-(FL3)-di-hGH
	[Agonist] vs. response -- Variable slope (four parameters)
	Best-fit values
	Bottom	3501	2979	2891
	Hillslope	1.337	1.169	1.257
	Top	15378	15007	15061
	EC50	0.4358	0.8084	1.314
	logEC50	-0.3607	-0.09237	0.1186
	Span	11877	12028	12169
	Goodness of Fit
	Degrees of Freedom	14	14	14
	R squared	0.9673	0.9886	0.9886
	Sum of Squares	11878006	4250747	4705747
	Sy.x	921.1	551	579.8

## Sheet: Fig 4A & Table 2expt.A raw data
	1. Individual Concentration-Time Profile
	Group 1 (n=5): recombinant hGH (Growtropin) 0.2 mg/kg dosing group
	Concentration unit: ng /mL				LLOQ	1.93788	ULOQ	946.229
	Day	Subject 1	Subject 2	Subject 3	Subject 4	Subject 5	Mean	SD
	0	*N.D.	N.D.	N.D.	N.D.	N.D.	#NUM!	#NUM!
	0.0208333	39.64	40.07	37.03	34.57	35.84	37.43	2.13173
	0.0416667	39.18	42.07	38.44	29.95	37.9	37.508	4.04359
	0.0833333	31.08	36.62	31.93	22.68	28.01	30.064	4.60951
	0.125	8.95	10.21	17.27	7.42	10.39	10.848	3.38268
	0.166667	1.92	1.71	7.97	2.8	2.71	3.422	2.31366
	0.25	0.05	N.D.	1.05	0.22	0.14	0.365	0.400031
	0.333333	N.D.	N.D.	0.19	0.14	0.11	0.146667	0.0329983
	*N.D : Not determined
	Group 2 (n=5): Di-hGH-(FL3)-Fc 1 mg/kg dosing group
	Concentration unit: ng /mL				LLOQ	1.66875	ULOQ	814.819
	Day	Subject 1	Subject 2	Subject 3	Subject 4	Subject 5	Mean	SD
	0	*N.D	0.19	0.06	0.34	0.24	0.2075	#NUM!
	0.04	91.96	89.78	86.78	89.64	81.3	87.892	4.11885
	0.08	167	113.74	87.87	147.83	143.19	131.926	31.1515
	0.17	170.26	132.9	190.55	163.79	205.83	172.666	27.7741
	0.33	182.77	148.32	225.87	120.18	165.72	168.572	39.5117
	1	170.79	262.98	125.55	236.42	173.13	193.774	55.2655
	2	145.75	140.81	99.41	161.55	137.31	136.966	22.9504
	3	78.29	76.66	69.45	96.28	62.27	76.59	12.7145
	4	35.95	34.21	41.75	53.3	37.94	40.63	7.61804
	5	24.94	29.22	25.68	33.64	23.3	27.356	4.12493
	6	19.07	20	17.14	22.5	16.53	19.048	2.38767
	7	10.94	9.86	11.86	15,54	7.67	10.0825	1.80411
	9	4.73	3.42	5.19	5.26	1.2	3.96	1.71063
	11	1.19	0.07	2.72	N.D	N.D	1.32667	1.33028
	14	N.D	N.D	0.8	N.D	N.D	#NUM!	0.661
	* N.D : not determined
	Group 3 (n=5): Fc-(FL3)-di-hGH 1 mg/kg dosing group
	Concentration unit: ng /mL				LLOQ	1.93788	ULOQ	946.229
	Day	Subject 1	Subject 2	Subject 3	Subject 4	Subject 5	Mean	SD
	0	N.D	N.D	N.D	N.D	N.D	#NUM!	#NUM!
	0.04	37.69	42.98	48.19	25.49	45.89	40.048	9.03484
	0.08	214.36	1160.9	134.7	83	131.75	344.942	458.559
	0.17	573.15	558.14	401.35	316.96	321.86	434.292	124.612
	0.33	306.98	146.5	190.72	62.74	238.79	189.146	92.3973
	1	64.56	35.27	89.79	39.02	70.04	59.736	22.6959
	2	17.61	11.43	20.48	10.85	18.38	15.75	4.34229
	3	7.28	6	7.98	5.81	7.53	6.92	0.962263
	4	4.87	3.84	6.48	3.03	4.95	4.634	1.30063
	5	3.85	3.61	4.43	3.21	4.73	3.966	0.614557
	6	4.01	2.72	4.22	1.97	3.92	3.368	0.976867
	7	2.58	1.88	3.11	2.47	3.09	2.626	0.508065
	9	0.43	N.D	1.24	1.37	1.72	1.19	0.545711
	11	N.D	N.D	N.D	0.47	1.6	1.035	0.799031
	14	N.D	N.D	N.D	0.18	0.63	#NUM!	0.661

## Sheet: Fig 4B & Table 2expt.B raw data
	1. Individual Concentration-Time Profile
	Group 1 (n=5): Di-hGH-(FL3)-Fc 1mg/kg dosing group
	Concentration unit: ng /ml				LLOQ	1.93788	ULOQ	378.492
	Day	Subject 1	Subject 2	Subject 3	Subject 4	Subject 5	Mean	SD
	0	*N.D	N.D	N.D	2.96	0.78	1.87	1.09
	0.04	58.61	48.57	33.52	192.74	46.49	75.986	65.8757
	0.08	65.01	69.78	54.82	196.88	50.11	87.32	61.7447
	0.17	173.12	180.89	153.52	204.23	120.1	166.372	31.6062
	0.33	151.53	157.99	174.15	203.69	115.82	160.636	32.1507
	1	184.95	144.62	168.31	177.06	149.46	164.88	17.4009
	2	94.98	88.99	87.34	98.15	90.04	91.9	4.5075
	3	61.83	47.27	56.2	29.47	59.93	50.94	13.243
	4	33.69	30.21	32.49	42	34.83	34.644	4.45409
	5	23.02	22.62	22.09	27.36	22.31	23.48	2.19696
	6	16.56	14.86	14.53	19.25	16.19	16.278	1.86991
	7	9.77	7.62	9.55	13.92	4.32	9.036	3.4965
	9	5.09	3.94	3.67	4.32	5.26	4.456	0.698377
	11	3.44	2.29	1.11	1.27	2.91	2.204	1.01276
	14	N.D	N.D	N.D	N.D	N.D	#NUM!	#NUM!
	* N.D : not determined
	Group 2 (n=5): Mono-hGH-(FL3)-Fc 1 mg/kg dosing group
	Concentration unit: ng /ml				LLOQ	0.736741	ULOQ	1798.68
	Day	Subject 1	Subject 2	Subject 3	Subject 4	Subject 5	Mean	SD
	0	0.84	2.1	2.18	1.56	1.6	1.656	0.536172
	0.04	328.87	133.55	130.47	101.34	140.5	166.946	91.7452
	0.08	324.1	221.18	259.98	206.61	234.82	249.338	46.1842
	0.17	557.82	713.73	955.61	694.98	556.84	695.796	162.92
	0.33	707.65	625.6	679.27	524.16	569.06	621.148	75.8294
	1	663.48	770.63	811.12	856.07	688.68	757.996	81.1453
	2	59.87	80.01	120.13	65.28	58.56	76.77	25.6896
	3	21.95	31.12	37.41	23.51	24.86	27.77	6.41561
	4	15.35	15.73	16.95	13.29	14.67	15.198	1.35045
	5	9.6	8.98	10.02	6.9	8.74	8.848	1.2003
	6	6.9	5.37	5.48	4.93	5.84	5.704	0.743256
	7	3.89	3.61	3.23	4.6	3.69	3.804	0.505252
	9	3.32	2.02	0.5	2.3	1.73	1.974	1.01886
	11	1.73	0.67	N.D	1.14	N.D	1.18	0.531131
	14	N.D	N.D	N.D	0.11	N.D	#NUM!	#NUM!
	Group 3 (n=5): Di-hGH-(RL)-Fc 1 mg/kg dosing group
	Concentration unit: ng /ml				LLOQ	1.98103	ULOQ	967.3
	Day	Subject 1	Subject 2	Subject 3	Subject 4	Subject 5	Mean	SD
	0	N.D	N.D	N.D	N.D	N.D	#NUM!	#NUM!
	0.04	15.72	39.17	51.14	20.68	19.41	29.224	15.2554
	0.08	32.24	76.87	50.74	37.47	47.76	49.016	17.2854
	0.17	114.39	162.41	90.35	209.08	177.86	150.818	48.0715
	0.33	57.82	101.97	58.82	60.55	82.48	72.328	19.4511
	1	40.64	43.5	42.46	76.04	74.66	55.46	18.1924
	2	12.24	14.33	14.84	18.15	17.69	15.45	2.46162
	3	5.27	7.41	10.3	6.54	8.35	7.574	1.89985
	4	5.58	5.25	5.1	5.76	7.73	5.884	1.06444
	5	3.32	3.74	3.42	4.01	5.02	3.902	0.681704
	6	2.17	1.34	2.18	2.52	3.76	2.394	0.878738
	7	1.6	0.77	1.48	1.62	2.67	1.628	0.679095
	9	0.8	N.D	N.D	1.29	0.81	0.966667	0.28006
	11	N.D	N.D	N.D	N.D	N.D	#NUM!	#NUM!
	14	N.D	N.D	0.11	0.28	0.19	#NUM!	#NUM!

## Sheet: Fig 4C & Table 2expt.C raw data
	1. Individual Concentration-Time Profile
	Group 1 (n=5): Di-hGH-(FL3)-Fc 1mg/kg dosing group
	Concentration unit: ng /ml				LLOQ	1.93788	ULOQ	378.492
	Day	Subject 1	Subject 2	Subject 3	Subject 4	Subject 5	Mean	SD
	0	*N.D	N.D	N.D	N.D	N.D	#NUM!	#NUM!
	0.04	68.83	105.9	71.51	195.19	44.62	97.21	58.9644
	0.08	102.41	153.84	67.98	422.53	47.69	158.89	152.767
	0.17	171.53	226.52	126.06	424.46	79	205.514	134.026
	0.33	180.5	224.4	132.35	293.31	95.21	185.154	77.6817
	1	113.71	194.24	184.43	188.64	93.12	154.828	47.622
	2	75.33	84.33	78.29	76.99	54.45	73.878	11.3793
	3	44.94	57.31	50.24	51.01	38.65	48.43	7.01098
	4	29.06	36.44	28.33	25.16	25.45	28.888	4.55773
	5	19.06	24.17	18.41	19.61	18.45	19.94	2.41543
	6	13.06	16.02	15.07	14.25	12.49	14.178	1.43989
	7	10.27	13.88	9.1	8.38	8.97	10.12	2.2108
	9	3.16	6.49	N.D	N.D	N.D	4.825	2.35467
	11	N.D	N.D	N.D	N.D	N.D	#NUM!	#NUM!
	14	N.D	N.D	N.D	N.D	N.D	#NUM!	#NUM!
	* N.D : not determined
	Group 2 (n=5): Fc-(FL3)-mono-hGH 1mg/kg dosing group
	Concentration unit: ng /ml				LLOQ	0.736741	ULOQ	1798.68
	Day	Subject 1	Subject 2	Subject 3	Subject 4	Subject 5	Mean	SD
	0	N.D	N.D	N.D	N.D	N.D	#NUM!	#NUM!
	0.04	58.49	59.99	529.39	40.79	90.28	155.788	209.606
	0.08	149.67	116.38	999.7	168.87	236.65	334.254	374.579
	0.17	442.41	431.31	1498.79	398.02	798.44	713.794	468.119
	0.33	988.3	877.62	1641.87	859.03	1216.85	1116.73	326.295
	1	1569.58	1690.76	1700.65	1589.98	1723.85	1654.96	70.0485
	2	48.59	103.48	80.98	58.79	272.64	112.896	91.7717
	3	12.9	17.31	13.58	16.69	20.31	16.158	3.00457
	4	7.19	9.61	11.29	9.21	10.84	9.628	1.60858
	5	6.72	6.84	7.38	7.2	9.54	7.536	1.15147
	6	7.74	3.42	3.66	4.08	5.64	4.908	1.8037
	7	2.82	3.12	1.68	3.06	3.36	2.808	0.659181
	9	0.96	1.26	0.72	1.14	1.2	1.056	0.218815
	11	0.72	1.68	0.42	0.66	1.08	0.912	0.49002
	14	0.72	1.62	0.36	0.6	0.66	0.792	0.482618
	Group 3 (n=5): Mono-hGH-(RL)-Fc 1mg/kg dosing group
	Concentration unit: ng /ml				LLOQ	1.93788	ULOQ	378.492
	Day	Subject 1	Subject 2	Subject 3	Subject 4	Subject 5	Mean	SD
	0	N.D	N.D	N.D	N.D	N.D	#NUM!	#NUM!
	0.04	229.57	213.6	205.57	254.68	175.78	215.84	29.2077
	0.08	180.87	331.36	224.44	305.38	205.57	249.524	65.3673
	0.17	179.04	382.53	281.42	271.47	268.12	276.516	72.2159
	0.33	180.66	458.48	255.34	271.62	268.12	286.844	102.846
	1	156.19	248.14	188.99	317.52	254.85	233.138	62.6235
	2	14.95	19.89	14.89	19.53	17.6	17.372	2.40186
	3	5.81	6.66	5.92	6.41	7.28	6.416	0.595676
	4	3.72	3.3	1.49	4.15	4.22	3.376	1.1172
	5	2.27	1.74	N.D	2.1	1.93	2.01	0.227303
	6	N.D	N.D	N.D	N.D	N.D	#NUM!	#NUM!
	7	N.D	N.D	N.D	N.D	N.D	#NUM!	#NUM!
	9	N.D	N.D	N.D	N.D	N.D	#NUM!	#NUM!
	11	N.D	N.D	N.D	N.D	N.D	#NUM!	#NUM!
	14	N.D	N.D	N.D	N.D	N.D	#NUM!	#NUM!

## Sheet: Fig 4D& Table 2expt.D raw data
	1. Individual Concentration-Time Profile
	Group 1 (n=5): Di-hGH-(FL3)-Fc 1 mg/kg dosing group
	Concentration unit: ng /ml				LLOQ	1.94	ULOQ	567.64
	Day	Subject 1	Subject 2	Subject 3	Subject 4	Subject 5	Mean	SD
	0	0.13	0.07	0.12	0.15	0.17	0.128	0.0376829
	0.04	143.1	252.02	148.48	232.58	250.1	205.256	54.8437
	0.08	302.92	327.5	236.54	299.08	303.73	293.954	33.9998
	0.17	402.52	383.913	305.02	384.45	346.17	364.415	39.0327
	0.33	260.98	377.74	306.4	357.63	336.37	327.824	45.7716
	1	196.53	297.59	169.32	354.53	232.03	250	75.6349
	2	54	47.04	49.68	70.21	56.05	55.396	9.00453
	3	24.7	31.59	36.24	39.12	30.44	32.418	5.5608
	4	13.22	17.73	13.08	20.42	19.61	16.812	3.4828
	5	7.82	11.48	7.29	11.27	10.71	9.714	1.99968
	6	4.56	5.98	3.78	6.83	6.62	5.554	1.33052
	7	0.5	1.37	4.1	5.23	4.36	3.112	2.05406
	9	*N.D	0.36	2.5	2.33	1.43	1.655	0.982734
	11	0.01	0.05	0.95	0.62	0.48	0.422	0.396699
	14	0.07	0.04	0.1	1.59	0.37	0.434	0.659492
	* N.D : not determined
	Group 2 (n=5): Di-hGH-(GL)-Fc 1mg/kg dosing group
	Concentration unit: ng /ml				LLOQ	2.44	ULOQ	95.36
	Day	Subject 1	Subject 2	Subject 3	Subject 4	Subject 5	Mean	SD
	0	N.D	N.D	N.D	N.D	N.D	#NUM!	#NUM!
	0.04	10.77	27.98	6.93	8.99	15.64	14.06	8.421
	0.08	12.17	42.4	9.95	12.35	28.24	21.02	14.014
	0.17	17.07	45.63	8.85	12.6	37.82	24.39	16.322
	0.33	7.09	16.48	4.72	6.03	10.42	8.95	4.708
	1	4.2	8.11	4.28	3.95	5.02	5.11	1.722
	2	2.86	3.95	1.37	1.73	2.12	2.41	1.027
	3	N.D	N.D	N.D	N.D	N.D	#NUM!	#NUM!
	4
	5
	6
	7
	9
	11
	14
	Group 3 (n=5): Mono-hGH-(FL3)-Fc 1mg/kg dosing group
	Concentration unit: ng /ml				LLOQ	1.48	ULOQ	1441.19
	Day	Subject 1	Subject 2	Subject 3	Subject 4	Subject 5	Mean	SD
	0	0.41	N.D	N.D	N.D	N.D	#NUM!	#NUM!
	0.04	108.45	182.11	146.07	239.14	203.33	175.82	50.571
	0.08	307.35	362.37	380.99	472.89	722.09	449.14	163.816
	0.17	493.95	903.36	571.12	852.99	1093.65	783.01	247.151
	0.33	846.36	1272.12	934.05	956.97	1411.25	1084.15	243.708
	1	1087.08	1611.56	1009.59	1258.61	1458.36	1285.04	251.203
	2	45.93	48.72	41.64	43.14	48.68	45.62	3.204
	3	17.94	19.21	9.38	15.75	17.42	15.94	3.871
	4	11.46	13.28	7.32	9.46	11.01	10.51	2.243
	5	7.49	7.3	4.72	5.97	7.24	6.54	1.183
	6	5.21	5.5	2.67	3.47	4.19	4.21	1.183
	7	2.34	5.5	1.65	2.22	2.42	2.82	1.524
	9	1.56	1.58	1.35	1.15	0.44	1.22	0.47
	11	0.98	N.D	0.25	0.16	N.D	#NUM!	#NUM!
	14	0.67	0.52	0.66	0.44	N.D	#NUM!	#NUM!
	Group 4 (n=5): Mono-hGH-(GL)-Fc 1mg/kg dosing group
	Concentraiton unit: ng/ml				LLOQ	15.26	ULOQ	181.17
	Day	Subject 1	Subject 2	Subject 3	Subject 4	Subject 5	Mean	SD
	0	N.D	N.D	N.D	N.D	N.D	#NUM!	#NUM!
	0.04	23.18	58.53	23.31	47.96	19.91	34.58	17.499
	0.08	39.93	114.43	78.69	87.01	38.41	71.69	32.509
	0.17	43.42	99.53	110.55	113.72	43.97	82.24	35.578
	0.33	25.78	42.32	41.02	47.53	23.29	35.98	10.771
	1	18.51	19.42	19.68	20.47	15.89	18.8	1.767
	2	7.91	8.14	6.43	7.98	5.67	7.23	1.11
	3	N.D	N.D	N.D	1.53	N.D	#NUM!	#NUM!
	4
	5
	6
	7
	9
	11
	14

## Sheet: Table 2 Individual PK parameter
	Experiment A
	WinNonlin analysis data
	Treatment	Subject	HL_Lambda_z	Tmax	Cmax	AUClast	AUCINF_obs
			(day)	(day)	(ng/mL)	(day*ng/mL)	(day*ng/mL)
	rhGH (Growtropin)	1	0.02	0.02	39.64	3.67	3.67
		2	0.02	0.04	42.07	3.97	4.02
		3	0.03	0.04	38.44	4.46	4.46
		4	0.03	0.02	34.57	2.99	2.99
		5	0.03	0.04	37.9	3.57	3.57
		Mean	0.026	0.033	38.523	3.729	3.742
		SD	0.008	0.011	2.733	0.54	0.546
	Di-hGH-(FL3)-Fc	1	1.52	0.33	182.77	576.38	579.43
		2	1.49	1	262.98	614.8	614.95
		3	1.57	0.33	225.87	512.62	514.44
		4	1.54	1	236.42	670.45	671.97
		5	1.38	0.17	205.83	531.47	533.85
		Mean	1.499	0.567	222.774	581.144	582.929
		SD	0.071	0.401	30.414	63.824	63.376
	Fc-(FL3)-di-hGH	1	3.05	0.17	573.15	281.29	283.16
		2	2.6	0.17	558.14	182.02	189.1
		3	2.99	0.17	401.35	248.41	253.74
		4	3.23	0.17	316.96	127.48	128.3
		5	3.44	0.17	321.86	242.33	245.44
		Mean	3.064	0.167	434.291	216.305	219.949
		SD	0.311	0	124.613	61.229	61.519
	Experiment B
	WinNonlin analysis data
	Treatment	Subject	HL_Lambda_z	Tmax	Cmax	AUClast	AUCINF_obs
			(day)	(day)	(ng/mL)	(day*ng/mL)	(day*ng/mL)
	Di-hGH-(FL3)-Fc	1	1.58	1	184.95	494.76	502.57
		2	1.59	0.17	180.89	434.31	439.57
		3	1.59	0.33	174.15	463.46	466.01
		4	3.04	0.17	204.23	510.86	516.45
		5	1.67	1	149.46	439.87	446.9
		Mean	1.894	0.533	178.735	468.651	474.3
		SD	0.642	0.431	19.818	33.532	33.916
	Mono-hGH-(FL3)-Fc	1	1.63	0.33	707.65	964.48	968.54
		2	1.29	1	770.63	1036.83	1038.08
		3	1.15	0.17	955.61	1178.4	1179.22
		4	1.63	1	856.07	1005.52	1005.78
		5	1.46	1	688.68	899.63	903.28
		Mean	1.431	0.7	795.727	1016.97	1018.98
		SD	0.211	0.415	110.737	103.814	102.651
	Di-hGH-(RL)-Fc	1	2.08	0.17	114.39	102.33	104.73
		2	1.18	0.17	162.41	131.45	132.76
		3	1.46	0.17	90.35	113.32	113.55
		4	1.92	0.17	209.08	151.44	152.22
		5	2.31	0.17	177.86	163.34	163.99
		Mean	1.789	0.167	150.817	132.378	133.45
		SD	0.462	0	48.075	25.441	25.031
	Experiment C
	WinNonlin analysis data
	Treatment	Subject	HL_Lambda_z	Tmax	Cmax	AUClast	AUCINF_obs
			(day)	(day)	(ng/mL)	(day*ng/mL)	(day*ng/mL)
	Di-hGH-(FL3)-Fc	1	1.85	0.33	180.5	393.8	402.23
		2	1.9	0.17	226.52	532.2	549.95
		3	1.71	1	184.43	416.49	438.96
		4	1.66	0.17	424.46	543.85	563.89
		5	1.91	0.33	95.21	282.85	307.52
		Mean	1.804	0.4	222.223	433.837	452.509
		SD	0.113	0.346	122.701	107.796	106.809
	Fc-(FL3)-mono-hGH	1	2.34	1	1569.58	1502.77	1505.19
		2	1.55	1	1690.76	1650.74	1654.37
		3	1.31	1	1700.65	2126.61	2127.29
		4	1.65	1	1589.98	1485.03	1486.45
		5	1.63	1	1723.45	2129.95	2131.5
		Mean	1.695	1	1654.88	1779.02	1780.96
		SD	0.383	0	69.951	325.258	324.664
	Mono-hGH-(RL)-Fc	1	1.14	0.04	229.57	247.83	251.56
		2	0.86	0.33	458.48	453.78	455.95
		3	0.6	0.17	281.42	307.47	308.77
		4	0.97	1	317.52	409.48	412.43
		5	0.97	0.33	306.94	374.95	377.64
		Mean	0.909	0.375	318.785	358.703	361.269
		SD	0.197	0.37	85.164	81.851	81.612
	Experiment D
	WinNonlin analysis data
	Treatment	Subject	HL_Lambda_z	Tmax	Cmax	AUClast	AUCINF_obs
			(day)	(day)	(ng/mL)	(day*ng/mL)	(day*ng/mL)
	DI-hGH-(FL3)-FC	1	0.78	0.17	402.52	432.51	432.59
		2	0.94	0.17	383.91	636.58	636.63
		3	1.24	0.33	306.4	447.93	480.26
		4	1.35	0.17	384.45	644.19	647.3
		5	1.39	0.17	346.17	524.9	525.65
		Mean	1.142	0.2	364.691	537.224	544.484
		SD	0.268	0.075	38.51	100.503	94.951
	Di-hGH-(GL)-Fc	1	1.3	0.17	17.07	10.98	16.38
		2	0.82	0.17	45.63	24.14	28.81
		3	0.9	0.08	9.95	7.93	9.7
		4	0.92	0.17	12.6	9.12	11.42
		5	0.73	0.17	37.82	15.82	18.05
		Mean	0.934	0.15	24.613	13.6	16.87
		SD	0.22	0.037	16.066	6.616	7.508
	Mono-hGH-(FL3)-Fc	1	1.42	1	1087.08	1201.74	1203.12
		2	2.05	1	1611.56	1737.74	1739.26
		3	1.56	0.33	1009.59	505.09	506.6
		4	1.41	1	1258.61	1384.33	1385.23
		5	1.41	1	1458.36	1743.59	1744.48
		Mean	1.571	0.867	1285.04	1314.5	1315.74
		SD	0.274	0.298	251.203	508.917	508.775
	Mono-hGH-(GL)-Fc	1	0.96	0.17	43.42	38	48.98
		2	0.71	0.08	114.43	57.45	65.76
		3	0.62	0.17	110.55	53.4	59.19
		4	0.65	0.17	113.72	63.4	64.85
		5	0.8	0.17	43.97	33.31	39.88
		Mean	0.75	0.15	85.22	49.113	55.73
		SD	0.137	0.037	37.935	12.897	11.094

## Sheet: Table 2expt.A statistic output
	Experiment A
	1. T1/2 (day)
	Subject	rhGH	Di-hGH-(FL3)-Fc	Fc-(FL3)-di-hGH
	1	0.02	1.52	3.05
	2	0.02	1.49	2.6
	3	0.03	1.57	2.99
	4	0.03	1.54	3.23
	5	0.03	1.38	3.44
	Statistical output of T1/2 using SigmaStat
	One Way Analysis of Variance
	Normality Test (Shapiro–Wilk):	Failed	(P < 0.050)
	Equal Variance Test (Brown–Forsythe):	Passed	(P = 0.066)
	Group Name	N	Missing	Mean	Std Dev	SEM
	Col 2 (rhGH)	7	2	0.026	0.00548	0.00245
	Col 3 (Di-hGH-(FL3)-Fc)	7	2	1.5	0.0731	0.0327
	Col 4 (Fc-(FL3)-di-hGH)	7	2	3.062	0.312	0.14
	Source of Variation	DF	SS	MS	F	P
	Between Groups	2	23.05	11.525	336.165	<0.001
	Residual	12	0.411	0.0343
	Total	14	23.461
	The differences in the mean values among the treatment groups are greater than what would be expected by chance; there is a statistically significant difference (P = <0.001).
	Power of performed test with alpha = 0.050: 1.000
	All pairwise multiple comparison procedures (Tukey Test):
	Comparisons for factor:
	Comparison	Diff of Means	p	q	P	P<0.050
	Col 4 vs. Col 2	3.036	3	36.664	<0.001	Yes
	Col 4 vs. Col 3	1.562	3	18.864	<0.001	Yes
	Col 3 vs. Col 2	1.474	3	17.801	<0.001	Yes
	2. Tmax (day)
	Subject	rhGH	Di-hGH-(FL3)-Fc	Fc-(FL3)-di-hGH
	1	0.02	0.33	0.17
	2	0.04	1	0.17
	3	0.04	0.33	0.17
	4	0.02	1	0.17
	5	0.04	0.17	0.17
	Statistical output of Tmax using SigmaStat
	One Way Analysis of Variance
	Normality Test (Shapiro–Wilk):	Failed	(P < 0.050)
	Equal Variance Test (Brown–Forsythe):	Passed	(P = 0.117)
	Group Name	N	Missing	Mean	Std Dev	SEM
	Col 6 (rhGH)	7	2	0.032	0.011	0.0049
	Col 7 (Di-hGH-(FL3)-Fc)	7	2	0.566	0.402	0.18
	Col 8 (Fc-(FL3)-di-hGH)	7	2	0.17	0	0
	Source of Variation	DF	SS	MS	F	P
	Between Groups	2	0.768	0.384	7.143	0.009
	Residual	12	0.645	0.0538
	Total	14	1.414
	The differences in the mean values among the treatment groups are greater than what would be expected by chance; there is a statistically significant difference (P = 0.009).
	Power of performed test with alpha = 0.050: 0.793
	All pairwise multiple comparison procedures (Tukey Test):
	Comparisons for factor:
	Comparison	Diff of Means	p	q	P	P<0.050
	Col 7 vs. Col 6	0.534	3	5.149	0.009	Yes
	Col 7 vs. Col 8	0.396	3	3.818	0.047	Yes
	Col 8 vs. Col 6	0.138	3	1.331	0.626	No
	3. Cmax (ng/mL)
	Subject	rhGH	Di-hGH-(FL3)-Fc	Fc-(FL3)-di-hGH
	1	39.64	182.77	573.15
	2	42.07	262.98	558.14
	3	38.44	225.87	401.35
	4	34.57	236.42	316.96
	5	37.9	205.83	321.86
	Statistical output of Cmax using SigmaStat
	One Way Analysis of Variance
	Normality Test (Shapiro–Wilk):	Passed	(P = 0.071)
	Equal Variance Test (Brown–Forsythe):	Failed	(P < 0.050)
	Group Name	N	Missing	Mean	Std Dev	SEM
	Col 10 (rhGH)	7	2	38.524	2.732	1.222
	Col 11 (Di-hGH-(FL3)-Fc)	7	2	222.774	30.413	13.601
	Col 12 (Fc-(FL3)-di-hGH)	7	2	434.292	124.612	55.728
	Source of Variation	DF	SS	MS	F	P
	Between Groups	2	392200	196100	35.74	<0.001
	Residual	12	65842.4	5486.87
	Total	14	458043
	The differences in the mean values among the treatment groups are greater than what would be expected by chance; there is a statistically significant difference (P = <0.001).
	Power of performed test with alpha = 0.050: 1.000
	All pairwise multiple comparison procedures (Tukey Test):
	Comparisons for factor:
	Comparison	Diff of Means	p	q	P	P<0.050
	Col 12 vs. Col 10	395.768	3	11.947	<0.001	Yes
	Col 12 vs. Col 11	211.518	3	6.385	0.002	Yes
	Col 11 vs. Col 10	184.25	3	5.562	0.005	Yes
	4. AUCinf (day*ng/mL)
	Subject	rhGH	Di-hGH-(FL3)-Fc	Fc-(FL3)-di-hGH
	1	-	579.43	283.16
	2	-	614.95	189.1
	3	-	514.44	253.74
	4	-	671.97	128.3
	5	-	533.85	245.44
	Statistical output of AUCinf using SigmaStat
	One Way Analysis of Variance
	Normality Test (Shapiro–Wilk):	Passed	(P = 0.854)
	Equal Variance Test (Brown–Forsythe):	Passed	(P = 0.861)
	Group Name	N	Missing	Mean	Std Dev	SEM
	Col 14 (rhGH)	7	7	--	--	--
	Col 15 (Di-hGH-(FL3)-Fc)	7	2	582.928	63.375	28.342
	Col 16 (Fc-(FL3)-di-hGH)	7	2	219.948	61.519	27.512
	Source of Variation	DF	SS	MS	F	P
	Between Groups	1	329386	329386	84.448	<0.001
	Residual	8	31203.8	3900.48
	Total	9	360590
	The differences in the mean values among the treatment groups are greater than what would be expected by chance; there is a statistically significant difference (P = <0.001).
	Power of performed test with alpha = 0.050: 1.000
	All pairwise multiple comparison procedures (Tukey Test):
	Comparisons for factor:
	Comparison	Diff of Means	p	q	P	P<0.050
	Col 15 vs. Col 16	362.98	2	12.996	<0.001	Yes

## Sheet: Table 2 expt.B statistic output
	Experiment B
	1. T1/2 (day)
	Subject	Di-hGH-(FL3)-Fc	Mono-hGH-(FL3)-Fc	Di-hGH-(RL)-Fc
	1	1.58	1.63	2.08
	2	1.59	1.29	1.18
	3	1.59	1.15	1.46
	4	3.04	1.63	1.92
	5	1.67	1.46	2.31
	Statistical output of T1/2 using SigmaStat
	One Way Analysis of Variance
	Normality Test (Shapiro-Wilk):	Passed	(P = 0.072)
	Equal Variance Test (Brown-Forsythe):	Passed	(P = 0.623)
	Group Name	N	Missing	Mean	Std Dev	SEM
	Col 2 (Di-hGH-(FL3)-Fc)	8	3	1.894	0.642	0.287
	Col 3 (Mono-hGH-(FL3)-Fc)	8	3	1.432	0.211	0.0946
	Col 4 (Di-hGH-(RL)-Fc)	8	3	1.79	0.462	0.206
	Source of Variation	DF	SS	MS	F	P
	Between Groups	2	0.587	0.294	1.316	0.304
	Residual	12	2.678	0.223
	Total	14	3.266
	The differences in the mean values among the treatment groups are not good enough to exclude the possibility that the difference is due to random sampling variability; there is not a statistically significant difference (P = 0.304).
	Power of performed test with alpha = 0.050: 0.089
	The power of the performed test (0.089) is below the desired power of 0.800.
	Less than desired power indicates you are less likely to detect a difference when one actually exists. Negative results should be interpreted cautiously.
	2. Tmax (day)
	Subject	Di-hGH-(FL3)-Fc	Mono-hGH-(FL3)-Fc	Di-hGH-(RL)-Fc
	1	1	0.33	0.17
	2	0.17	1	0.17
	3	0.33	0.17	0.17
	4	0.17	1	0.17
	5	1	1	0.17
	Statistical output of Tmax using SigmaStat
	One Way Analysis of Variance
	Normality Test (Shapiro-Wilk):	Passed	(P = 0.209)
	Equal Variance Test (Brown-Forsythe):	Passed	(P = 0.213)
	Group Name	N	Missing	Mean	Std Dev	SEM
	Col 6 (Di-hGH-(FL3)-Fc)	7	2	0.534	0.43	0.192
	Col 7 (Mono-hGH-(FL3)-Fc)	7	2	0.7	0.415	0.185
	Col 8 (Di-hGH-(RL)-Fc)	7	2	0.17	0	0
	Source of Variation	DF	SS	MS	F	P
	Between Groups	2	0.735	0.367	3.086	0.083
	Residual	12	1.429	0.119
	Total	14	2.164
	The differences in the mean values among the treatment groups are not good enough to exclude the possibility that the difference is due to random sampling variability; there is not a statistically significant difference (P = 0.083).
	Power of performed test with alpha = 0.050: 0.345
	The power of the performed test (0.345) is below the desired power of 0.800.
	Less than desired power indicates you are less likely to detect a difference when one actually exists. Negative results should be interpreted cautiously.
	3. Cmax (ng/mL)
	Subject	Di-hGH-(FL3)-Fc	Mono-hGH-(FL3)-Fc	Di-hGH-(RL)-Fc
	1	184.95	707.65	114.39
	2	180.89	770.63	162.41
	3	174.15	955.61	90.35
	4	204.23	856.07	209.08
	5	149.46	688.68	177.86
	Statistical output of Cmax using SigmaStat
	One Way Analysis of Variance
	Normality Test (Shapiro-Wilk):	Passed	(P = 0.617)
	Equal Variance Test (Brown-Forsythe):	Failed	(P < 0.050)
	Group Name	N	Missing	Mean	Std Dev	SEM
	Col 10 (Di-hGH-(FL3)-Fc)	8	3	178.736	19.82	8.864
	Col 11 (Mono-hGH-(FL3)-Fc)	8	3	795.728	110.737	49.523
	Col 12 (Di-hGH-(RL)-Fc)	8	3	150.818	48.072	21.498
	Source of Variation	DF	SS	MS	F	P
	Between Groups	2	1.32895e+06	664473	133.194	<0.001
	Residual	12	59865.1	4988.76
	Total	14	1.38881e+06
	The differences in the mean values among the treatment groups are greater than what would be expected by chance; there is a statistically significant difference (P = <0.001).
	Power of performed test with alpha = 0.050: 1.000
	All pairwise multiple comparison procedures (Tukey Test):
	Comparisons for factor:
	Comparison	Diff of Means	p	q	P	P<0.050
	Col 11 vs. Col 12	644.91	3	20.417	<0.001	Yes
	Col 11 vs. Col 10	616.992	3	19.533	<0.001	Yes
	Col 10 vs. Col 12	27.918	3	0.884	0.81	No
	4. AUCinf (day*ng/mL)
	Subject	Di-hGH-(FL3)-Fc	Mono-hGH-(FL3)-Fc	Di-hGH-(RL)-Fc
	1	502.57	968.54	104.73
	2	439.57	1038.08	132.76
	3	466.01	1179.22	113.55
	4	516.45	1005.78	152.22
	5	446.9	903.28	163.99
	Statistical output of AUCinf using SigmaStat
	One Way Analysis of Variance
	Normality Test (Shapiro-Wilk):	Passed	(P = 0.080)
	Equal Variance Test (Brown-Forsythe):	Passed	(P = 0.105)
	Group Name	N	Missing	Mean	Std Dev	SEM
	Col 14 (Di-hGH-(FL3)-Fc)	8	3	474.3	33.917	15.168
	Col 15 (Mono-hGH-(FL3)-Fc)	8	3	1018.98	102.648	45.906
	Col 16 (Di-hGH-(RL)-Fc)	8	3	133.45	25.032	11.194
	Source of Variation	DF	SS	MS	F	P
	Between Groups	2	1.99503e+06	997515	243.028	<0.001
	Residual	12	49254.4	4104.53
	Total	14	2.04429e+06
	The differences in the mean values among the treatment groups are greater than what would be expected by chance; there is a statistically significant difference (P = <0.001).
	Power of performed test with alpha = 0.050: 1.000
	All pairwise multiple comparison procedures (Tukey Test):
	Comparisons for factor:
	Comparison	Diff of Means	p	q	P	P<0.050
	Col 15 vs. Col 16	885.53	3	30.907	<0.001	Yes
	Col 15 vs. Col 14	544.68	3	19.011	<0.001	Yes
	Col 14 vs. Col 16	340.85	3	11.896	<0.001	Yes

[truncated: 12 more sheets: Table 2 expt.C Statistic output, Table 2 expt.D statistic output, Fig 5 Individual body weight, Fig 5 statistical output , Fig 6 Tibia growth plate, Fig 6 statistical output, Fig 7 Conc.-RFU values, Fig 8 & Table 3 raw data , Table 3 Individual PK parameter, Table 3 statistic output, Fig 9 Individual body weight, Fig 9 statistical output]
